# Supplementary material for: Reconstruction of Bilateral Chronic Triceps Brachii Tendon Disruption Using a Suture-Mediated Anatomic Footprint Repair in a Dog
Source: Animals (Basel). 2024 Jun 5;14(11):1687. doi: 10.3390/ani14111687 (PMC11171138; doi:10.3390/ani14111687)
Supplement: Supplementary file 1 [file animals-14-01687-s001.zip]

Archive with 2 entries (2 files):
- Supplement Video S1.mp4
- Supplement Video S2.wmv
